# Supplementary material for: A prolonged hiatus in postmenopausal HRT, does not nullify the therapy’s positive impact on ageing related sarcopenia
Source: PLoS One. 2021 May 5;16(5):e0250813. doi: 10.1371/journal.pone.0250813 (PMC8099084; doi:10.1371/journal.pone.0250813)
Supplement: S1 Data — (XLSX) [file pone.0250813.s001.xlsx]

## Sheet: DATA
											0 deg PF	0 deg DF	10 deg PF	10 deg DF	-5 deg PF	-5 deg DF	ISOKINETIC 60deg sec PF	ISOKINETIC 60deg sec DF	Corrected MVC for Co-Activation			Optimum Torque	Optimum Angle	PRE (PF MVC)					MVC (PF MVC)					POST (PF MVC)					PRE (DF MVC)					MVC (DF MVC)					POST (DF MVC)
AGE	HEIGHT	BODY MASS	Fat Mass	Lean Mass	BMI	BF%	Rate of torque development (Nm.s)				MVC 0 deg	MVC 0 deg	MVC 10 deg	MVC 10 deg	MVC -5 deg	MVC -5 deg	ISOKIN 60	ISOKIN 60	0 deg PF	10 deg PF	-5 deg PF			(0 degree)					(0 degree)					(0 degree)					(0 degree)					(0 degree)					(0 degree)
							0-50ms	0-100ms	0-150ms	0-200ms	Nm	Nm	Nm	Nm	Nm	Nm	Nm	Nm	Nm	Nm	Nm	Nm	deg	MedianF	MeanF	PeakF	MeanP	TotalP	MedianF	MeanF	PeakF	MeanP	TotalP	MedianF	MeanF	PeakF	MeanP	TotalP	MedianF	MeanF	PeakF	MeanP	TotalP	MedianF	MeanF	PeakF	MeanP	TotalP	MedianF
18-20	166	48.4	9.28	35.79	17.56	19.6	20.3	42.3	67.6	93.9	134.3	18.24	103.4	24.27	134.3	22.01	80.04	7.69	139.7	110.1	138.9	139.7	0	7.7821	167.315	7.7821	1.51657e-07	3.89759e-05	155.642	256.809	120.623	0.000369758	0.0950277	7.7821	178.988	7.7821	1.52174e-07	3.91087e-05	151.751	268.482	147.86	2.06624e-09	5.31025e-07	155.642	225.681	171.206	0.000230752	0.0593033	151.751
25-30	168.5	50.2	12.42	34.67	17.68	25.3	50.1	76.6	98.6	114.1	125.26	15.98	104.15	18.24	129.78	12.21	66.47	8.44	127	110.5	131.3	131.3	-5	7.7821	175.097	7.7821	1.51383e-07	3.89053e-05	186.77	272.374	186.77	6.51432e-05	0.0167418	7.7821	171.206	7.7821	1.51839e-07	3.90227e-05	147.86	299.611	147.86	1.40155e-09	3.60199e-07	210.117	315.175	182.879	8.31053e-05	0.0213581	151.751
18-20	170.2	54.3	12.58	37.31	18.74	24.1	149	275.3	339	359.1	122.24	18.24	102.65	22.76	122.24	18.24	70.99	11.46	123.9	105.2	123.6	123.9	0	11.6732	151.751	7.7821	2.35383e-08	6.04934e-06	178.988	268.482	147.86	7.89276e-07	0.000202844	11.6732	151.751	7.7821	2.30576e-08	5.9258e-06	147.86	381.323	7.7821	7.66549e-10	1.97003e-07	190.661	245.136	186.77	0.000261253	0.067142	163.424
40-45	175	57.9	12.1	42.4	18.91	21.1	82.8	229.7	343.9	373.5	159.17	27.28	136.56	31.81	175.75	26.53	96.62	11.46	163.8	142.3	178.4	178.4	-5	7.7821	171.206	7.7821	1.59853e-07	4.10823e-05	186.77	237.354	190.661	0.000491034	0.126196	7.7821	171.206	7.7821	1.59324e-07	4.09464e-05	163.424	256.809	108.949	1.69202e-06	0.000434848	178.988	241.245	175.097	0.000198138	0.0509214	147.86
18-20	161.1	50.05	14.02	33.56	19.28	28.2	71.7	187.9	275.8	320.5	104.15	20.5	89.84	22.01	103.4	21.26	75.52	6.18	109.4	94.2	106.9	109.4	0	7.7821	175.097	7.7821	1.67833e-07	4.3133e-05	140.078	225.681	128.405	0.000287028	0.0737663	11.6732	182.879	7.7821	1.72723e-07	4.43899e-05	147.86	245.136	147.86	4.04552e-09	1.0397e-06	155.642	237.354	136.187	0.000150812	0.0387586	147.86
18-20	173.5	58.1	15.71	38.56	19.3	27.5	109.4	276.2	371.8	391.8	102.65	37.84	79.28	37.08	112.44	35.57	68.73	9.2	105.1	83.1	115.9	115.9	-5	19.4553	252.918	7.7821	2.31512e-07	5.94986e-05	206.226	272.374	198.444	5.09874e-05	0.0131037	11.6732	198.444	7.7821	1.74218e-07	4.47741e-05	147.86	252.918	147.86	3.38216e-09	8.69214e-07	198.444	260.7	217.899	9.81536e-05	0.0252255	155.642
18-20	163.2	51.85	12.74	36.3	19.47	24.7	43.2	112.9	186.9	241.9	138.07	20.5	116.97	26.53	142.59	19.75	80.79	12.21	141.7	121.2	146	146	-5	11.6732	198.444	7.7821	1.9826e-07	5.09527e-05	147.86	264.591	112.84	0.000185058	0.04756	11.6732	198.444	7.7821	1.97754e-07	5.08227e-05	171.206	284.047	140.078	1.20576e-07	3.09879e-05	198.444	249.027	171.206	3.58728e-05	0.00921932	182.879
18-20	173	58.3	15.82	39.54	19.48	27.4	90.1	240.3	392	398.8	154.65	31.05	126.76	31.81	161.43	31.81	101.89	15.98	158.4	133	168.2	168.2	-5	7.7821	163.424	7.7821	1.54094e-07	3.96021e-05	237.354	280.156	260.7	0.000266949	0.0686059	7.7821	167.315	7.7821	1.53944e-07	3.95637e-05	147.86	249.027	147.86	1.821e-09	4.67997e-07	147.86	186.77	143.969	0.000227575	0.0584867	147.86
21-25	162.5	52.5	13.8	34.7	19.88	27.2	31.6	106.9	166.7	172.4	153.14	26.53	126.01	31.05	155.4	24.27	60.44	12.97	156.4	132.6	159.8	159.8	-5	11.6732	198.444	7.7821	1.78596e-07	4.58991e-05	143.969	252.918	93.3852	0.000167284	0.0429921	11.6732	202.335	7.7821	1.77101e-07	4.55149e-05	233.463	400.778	7.7821	6.50449e-10	1.67165e-07	206.226	280.156	202.335	0.000120679	0.0310146	171.206
18-20	160	52.1	13.91	33.34	20.35	28.2	8.7	20.7	65.3	128.9	92.1	24.27	87.57	25.02	101.89	20.5	58.94	6.18	93.7	89.6	104	104	-5	7.7821	167.315	7.7821	1.53403e-07	3.94245e-05	151.751	206.226	151.751	0.000133019	0.0341859	7.7821	198.444	7.7821	1.56401e-07	4.0195e-05	143.969	361.868	101.167	1.17349e-09	3.01586e-07	221.79	260.7	206.226	0.000389743	0.100164	171.206
18-20	182.9	68.1	19.22	44.65	20.36	28.8	69.9	201.5	303.9	316.9	132.79	30.3	111.69	34.82	149.37	25.02	81.55	17.49	137.7	116.8	154.6	154.6	-5	11.6732	264.591	7.7821	2.04081e-07	5.24488e-05	194.553	280.156	198.444	5.181e-05	0.0133152	7.7821	159.533	7.7821	1.54579e-07	3.97267e-05	147.86	249.027	147.86	2.94604e-09	7.57132e-07	163.424	245.136	124.514	3.04106e-05	0.00781554	147.86
46-50	153.8	48.9	12.09	34.34	20.67	25.1	111.7	265.2	320	314.5	131.28	20.5	110.94	23.52	139.57	18.99	66.47	6.94	132.8	112	140.8	140.8	-5	7.7821	175.097	7.7821	1.57428e-07	4.04589e-05	159.533	272.374	116.732	0.000453527	0.116556	7.7821	159.533	7.7821	1.58094e-07	4.06301e-05	151.751	252.918	147.86	3.33795e-09	8.57852e-07	190.661	252.918	178.988	0.0014957	0.384395	147.86
51-55	157.9	52.65	18.61	32.89	21.12	36.1	140.3	276.9	317.5	311.6	98.88	17.49	94.36	18.99	98.12	14.47	63.46	7.69	101.5	97.8	99.8	101.5	0	7.7821	159.533	7.7821	1.56589e-07	4.02434e-05	140.078	249.027	116.732	4.56004e-05	0.0117193	7.7821	159.533	7.7821	1.5634e-07	4.01794e-05	194.553	354.086	147.86	1.10965e-09	2.85181e-07	190.661	229.572	198.444	0.000128513	0.0330278	155.642
66-70	161.5	55.5	19.95	33.36	21.28	36.2	53.8	99.8	107.5	96	101.14	22.01	80.04	27.28	105.66	18.24	50.65	6.94	102.3	81.9	106.4	106.4	-5	11.6732	182.879	7.7821	1.78849e-07	4.59642e-05	186.77	276.265	186.77	0.000165728	0.042592	7.7821	198.444	7.7821	1.76288e-07	4.53059e-05	167.315	245.136	163.424	1.38508e-07	3.55966e-05	225.681	291.829	225.681	0.00107309	0.275784	229.572
26-30	158	53.3	16.9	32.1	21.35	33	47.4	89.9	165.7	208.4	136.56	20.5	120.73	22.76	135.81	22.01	48.39	6.18	143.4	124.9	138.7	143.4	0	42.8016	249.027	7.7821	2.76377e-07	7.1029e-05	163.424	245.136	136.187	0.000509237	0.130874	11.6732	202.335	7.7821	1.75264e-07	4.50428e-05	151.751	245.136	147.86	1.56164e-08	4.01342e-06	190.661	245.136	198.444	0.000113151	0.0290797	147.86
51-55	164	57.7	19.72	34.57	21.45	34.9	133.8	229.3	280	278.7	92.1	25.78	83.81	28.04	93.6	20.5	52.91	11.46	93.3	85.5	95	95	-5	15.5642	245.136	7.7821	2.17061e-07	5.57847e-05	163.424	268.482	81.7121	7.59957e-05	0.0195309	15.5642	245.136	7.7821	2.15215e-07	5.53103e-05	147.86	252.918	151.751	1.68844e-09	4.33929e-07	175.097	252.918	147.86	0.000570489	0.146616	171.206
21-25	176.5	67.5	15.89	46.65	21.67	24.2	44.6	109.2	197.2	237	119.98	37.84	115.46	37.08	141.08	31.05	83.81	10.71	123.3	119.8	148.9	148.9	-5	7.7821	155.642	7.7821	1.58929e-07	4.08447e-05	175.097	249.027	112.84	7.81564e-05	0.0200862	7.7821	167.315	7.7821	1.60064e-07	4.11365e-05	159.533	252.918	7.7821	3.59767e-09	9.24601e-07	206.226	276.265	190.661	0.00025884	0.0665218	147.86
51-55	154	52.4	18.7	30.4	22.09	36.7	26.2	57.5	88.5	102.5	59.69	17.49	49.89	23.52	59.69	16.73	33.31	8.44	64.1	58.7	66.7	66.7	-5	7.7821	167.315	7.7821	1.54138e-07	3.96135e-05	175.097	241.245	136.187	9.20578e-05	0.0236588	7.7821	163.424	7.7821	1.5396e-07	3.95676e-05	190.661	350.195	147.86	9.42492e-10	2.4222e-07	190.661	276.265	143.969	0.000184852	0.047507	140.078
21-25	164.9	60.4	19.99	37.13	22.21	33.7	63.5	116.8	229.1	197.2	96.62	22.76	88.33	26.53	99.63	12.21	70.24	9.95	102.7	90.1	100.3	102.7	0	7.7821	159.533	7.7821	1.49379e-07	3.83904e-05	124.514	241.245	108.949	4.70836e-05	0.0121005	7.7821	167.315	7.7821	1.50121e-07	3.85812e-05	147.86	245.136	147.86	4.10501e-09	1.05499e-06	167.315	264.591	171.206	0.000236018	0.0606567	147.86
18-20	169.4	64.2	20.21	39.96	22.37	32.2	43.7	88.8	175.4	236.8	166.7	26.53	143.34	31.81	164.44	27.28	106.41	15.23	172.4	154.1	170.2	172.4	0	151.751	447.471	7.7821	2.93598e-07	7.54547e-05	206.226	276.265	225.681	0.000121043	0.0311081	241.245	447.471	7.7821	3.03015e-07	7.78749e-05	350.195	447.471	350.195	2.06427e-08	5.30518e-06	190.661	252.918	190.661	0.000192549	0.049485	443.58
61-65	158	56.9	20.49	32.87	22.79	37.1	52	129.7	195.5	223.4	110.18	15.98	81.55	25.78	115.46	16.73	67.98	11.46	111.6	84.2	117.2	117.2	-5	70.0389	225.681	7.7821	2.92186e-07	7.50918e-05	202.335	272.374	159.533	0.000235084	0.0604166	19.4553	202.335	7.7821	2.46085e-07	6.3244e-05	167.315	245.136	171.206	1.02459e-06	0.000263319	186.77	245.136	194.553	0.000301327	0.0774411	186.77
66-70	163	61.2	17.9	37.8	23.03	30.8	83.2	182.1	279.2	282	109.43	24.27	95.86	27.28	122.99	21.26	46.13	5.43	112.1	98.1	124.7	124.7	-5	11.6732	155.642	7.7821	1.99588e-07	5.1294e-05	128.405	214.008	101.167	0.000195912	0.0503494	11.6732	175.097	7.7821	2.05034e-07	5.26938e-05	143.969	392.996	7.7821	9.32377e-10	2.39621e-07	171.206	245.136	132.296	0.000126159	0.0324228	147.86
71-75	167.5	65.4	26.2	35	23.31	41.4	67.2	210.7	240.6	242.1	105.66	19.75	97.37	22.01	108.68	25.02	40.1	8.44	108.4	100.2	111.4	111.4	-5	7.7821	198.444	7.7821	1.65017e-07	4.24093e-05	151.751	221.79	112.84	3.09707e-05	0.00795947	7.7821	163.424	7.7821	1.57802e-07	4.0555e-05	147.86	233.463	140.078	1.13423e-06	0.000291496	151.751	225.681	132.296	8.16033e-05	0.020972	159.533
76-80	148	51.1	19.83	28.72	23.33	39.7	156.4	229.1	227.8	212.2	93.6	9.95	80.79	20.5			55.17	8.44	96.4	84.8		96.4	0	7.7821	178.988	7.7821	1.6146e-07	4.14951e-05	151.751	233.463	124.514	3.40656e-05	0.00875486	7.7821	217.899	7.7821	1.65668e-07	4.25767e-05	128.405	233.463	101.167	2.7343e-07	7.02715e-05	147.86	217.899	132.296	7.1533e-05	0.018384	151.751
66-70	160.5	63.1	25.2	34.9	24.5	40.6	13.3	11	11.5	18.7	74.01	20.5	43.11	11.46	68.73	13.72	10.71	5.43	80.7	47.1	71.5	80.7	0	15.5642	256.809	7.7821	2.18956e-07	5.62716e-05	155.642	241.245	136.187	2.13923e-05	0.00549782	7.7821	171.206	7.7821	1.56419e-07	4.01997e-05	206.226	334.63	147.86	1.19505e-09	3.07128e-07	140.078	225.681	136.187	2.12626e-05	0.00546448	198.444
71-75	158	63.2	21.3	37.6	25.32	34.9	42.3	90.1	133.8	149.5	119.98	25.02	100.39	25.78	105.66	20.5	55.92	12.97	121.3	103.5	107	121.3	0	11.6732	178.988	7.7821	1.76095e-07	4.52564e-05	171.206	252.918	140.078	0.000156704	0.0402728	11.6732	194.553	7.7821	1.76893e-07	4.54614e-05	151.751	241.245	147.86	1.78709e-08	4.59282e-06	163.424	245.136	136.187	7.8969e-05	0.020295	19.4553
71-75	169	72.9	28.9	39.9	25.52	41	20.8	36.6	35	39.1	107.17	24.27	87.57	25.02	105.66	22.76	45.37	7.69	111.6	91.1	107.7	111.6	0	7.7821	182.879	7.7821	1.62192e-07	4.16834e-05	151.751	237.354	116.732	3.07997e-05	0.00791551	7.7821	229.572	7.7821	1.72691e-07	4.43815e-05	151.751	249.027	147.86	2.90528e-09	7.46656e-07	163.424	214.008	182.879	0.000132594	0.0340766	151.751
18-20	176.5	80.1	29.98	47.85	25.71	37.3	141.6	247.2	338.2	371.2	160.68	31.05	132.79	33.31	157.66	26.53	79.28	11.46	164.4	137.2	160.6	164.4	0	7.7821	159.533	7.7821	1.56269e-07	4.01612e-05	221.79	268.482	249.027	0.000116705	0.0299931	7.7821	167.315	7.7821	1.57169e-07	4.03924e-05	116.732	381.323	7.7821	8.36995e-10	2.15108e-07	182.879	233.463	202.335	2.76626e-05	0.0071093	147.86
71-75	163	69.5	28.7	35.3	26.16	43.5	10.1	31.7	56.9	85.8	95.86	25.02	74.01	27.28	92.85	20.5	30.3	4.68	98.9	89.9	99.7	99.7	-5	11.6732	194.553	7.7821	1.85949e-07	4.77888e-05	124.514	167.315	128.405	0.000145727	0.0374519	7.7821	190.661	7.7821	1.57449e-07	4.04643e-05	178.988	260.7	171.206	1.46375e-08	3.76183e-06	147.86	264.591	128.405	3.63812e-05	0.00934997	159.533
61-65	163	69.7	29.56	36.15	26.23	43.6	46.9	57.9	54.3	58.2	94.36	27.28	74.76	22.76	75.52	19.75	64.97	12.21	96.3	76.1	76.6	96.3	0	7.7821	155.642	7.7821	1.64297e-07	4.22243e-05	186.77	287.938	155.642	4.21961e-05	0.0108444	7.7821	171.206	7.7821	1.64166e-07	4.21907e-05	214.008	315.175	108.949	6.46769e-08	1.6622e-05	190.661	264.591	155.642	0.00029596	0.0760618	155.642
66-70	160	67.6	27.1	36.3	26.41	41.4	69	173.6	253.1	286.7	135.05	25.02	110.94	26.53	128.27	21.26	51.4	4.68	137.2	113	131	137.2	0	7.7821	159.533	7.7821	1.54728e-07	3.97651e-05	132.296	214.008	97.2763	0.000119148	0.0306211	7.7821	159.533	7.7821	1.55412e-07	3.99408e-05	147.86	245.136	147.86	2.79679e-09	7.18774e-07	175.097	264.591	112.84	2.1577e-06	0.000554529	147.86
26-30	154	62.7	22.7	35.3	26.44	37.6	108.5	141.7	171.6	182.8	114.7	31.05	84.56	30.3	109.43	25.02	104.91	12.21	119.2	90.6	117.2	119.2	0	143.969	151.751	147.86	3.85489e-07	9.90706e-05	136.187	186.77	163.424	8.82955e-05	0.0226919	143.969	155.642	147.86	3.82323e-07	9.8257e-05	147.86	245.136	147.86	3.31561e-09	8.52113e-07	194.553	245.136	198.444	0.000161031	0.0413848	147.86
66-70	164	72	29.2	37.5	26.77	42.4	8.3	17.9	33.9	56.7	93.6	18.99	70.99	22.01	81.55	17.49	45.37	3.17	95.5	77	83.5	95.5	0	7.7821	190.661	7.7821	1.65875e-07	4.26298e-05	140.078	229.572	132.296	5.23015e-06	0.00134415	7.7821	233.463	7.7821	1.72599e-07	4.43579e-05	7.7821	194.553	7.7821	1.65085e-07	4.24268e-05	151.751	260.7	7.7821	4.75793e-07	0.000122279	7.7821
18-20	169.5	77.25	27.9	45.27	26.89	36.8	307.2	518.9	514.9	484.2	193.83	35.57	144.85	40.1	196.85	35.57	99.63	19.75	198.1	149.9	201.3	201.3	-5	7.7821	159.533	7.7821	1.52631e-07	3.92263e-05	178.988	268.482	128.405	8.58631e-05	0.0220668	7.7821	206.226	7.7821	1.59575e-07	4.10107e-05	155.642	241.245	147.86	8.93815e-09	2.2971e-06	225.681	291.829	264.591	0.000250464	0.0643693	151.751
21-25	152	62.5	17.22	41.82	27.05	28.1	128.8	218	287.8	292.1	131.28	18.24	85.31	18.99	118.47	16.73	75.52	10.71	134.2	88.8	121.2	134.2	0	7.7821	167.315	7.7821	1.55821e-07	4.00461e-05	163.424	225.681	151.751	0.00088918	0.228519	7.7821	163.424	7.7821	1.56768e-07	4.02895e-05	151.751	307.393	101.167	1.65368e-09	4.24995e-07	221.79	287.938	210.117	0.000353061	0.0907366	167.315
46-50	158.7	68.2	26	37.8	27.08	39.2	173.8	244.5	238.3	217.6	95.11	18.99	74.76	19.75	89.84	16.73	70.99	6.18	100.1	84.6	96.8	100.1	0	11.6732	217.899	7.7821	1.80185e-07	4.63076e-05	171.206	229.572	143.969	4.97156e-05	0.0127769	11.6732	210.117	7.7821	1.83567e-07	4.71767e-05	182.879	354.086	147.86	8.80353e-10	2.26251e-07	256.809	326.848	245.136	5.89303e-07	0.000151451	171.206
61-65	160.5	71.2	30.9	37.9	27.64	43.6	38.6	85.8	120.8	123.5	89.08	22.01	67.23	28.04	95.86	19.75	35.57	9.2	92	69	97	97	-5	7.7821	178.988	7.7821	1.57238e-07	4.04102e-05	167.315	217.899	175.097	0.000285593	0.0733973	7.7821	178.988	7.7821	1.59094e-07	4.08872e-05	175.097	350.195	147.86	1.37621e-09	3.53686e-07	217.899	272.374	233.463	0.00020892	0.0536925	175.097
26-30	171	81.5	28.64	48.78	27.87	35.7	650.8	822.4	694.7	632	211.92	37.08	181.78	40.85	223.98	35.57	139.57	25.02	216.9	187.7	228.2	228.2	-5	7.7821	167.315	7.7821	7.61017e-08	1.95581e-05	175.097	249.027	143.969	4.1289e-06	0.00106113	7.7821	178.988	7.7821	7.59625e-08	1.95224e-05	143.969	295.72	101.167	5.68118e-09	1.46006e-06	175.097	252.918	147.86	7.30259e-05	0.0187677	143.969
21-25	165	75.9	32.49	39.13	27.88	44	244.5	494.4	538.7	517.1	147.11	18.99	116.21	24.27	144.85	20.5	104.91	9.95	151.7	118.3	147.2	151.7	0	7.7821	178.988	7.7821	1.63912e-07	4.21255e-05	171.206	249.027	140.078	0.000180875	0.0464849	7.7821	190.661	7.7821	1.65975e-07	4.26555e-05	171.206	272.374	167.315	5.61658e-09	1.44346e-06	202.335	260.7	163.424	0.00029569	0.0759924	171.206
18-20	157.5	69.65	22.04	43.67	28.08	32.3	7.3	42.1	148.9	273.6	153.89	25.02	133.55	25.78	157.66	20.5	109.43	12.97	156.7	136.8	160.5	160.5	-5	7.7821	178.988	7.7821	1.58996e-07	4.0862e-05	140.078	249.027	97.2763	0.00020711	0.0532272	7.7821	178.988	7.7821	1.65772e-07	4.26035e-05	151.751	249.027	147.86	5.19558e-09	1.33527e-06	186.77	245.136	178.988	0.000281266	0.0722854	163.424
71-75	159	71.1	31	34.6	28.12	45.9	85.1	149	156.2	144.1	74.01	20.5	48.39	20.5	71.75	18.24	50.65	3.92	77.1	51.4	74.3	77.1	0	7.7821	163.424	7.7821	1.68522e-07	4.33103e-05	171.206	264.591	155.642	2.53239e-05	0.00650823	7.7821	175.097	7.7821	1.68566e-07	4.33214e-05	178.988	295.72	147.86	1.83096e-09	4.70556e-07	151.751	221.79	136.187	9.42741e-05	0.0242284	159.533
71-75	166	77.8	30.81	42.8	28.23	40.3	57	117.7	158.7	170.4	128.27	22.01	112.44	26.53	132.79	15.23	63.46	7.69	133.4	118.4	134.9	134.9	-5	7.7821	175.097	7.7821	1.61777e-07	4.15767e-05	178.988	264.591	175.097	7.45811e-05	0.0191673	7.7821	167.315	7.7821	1.65312e-07	4.24852e-05	167.315	252.918	124.514	2.64553e-07	6.79901e-05	190.661	241.245	167.315	9.25601e-05	0.0237879	147.86
66-70	157.4	70.1	29.3	36.89	28.29	42.9	42.7	54	65.2	64.8	77.02	16.73	67.23	19.75			43.86	10.71	78.2	68.7		78.2	0	112.84	198.444	7.7821	4.89409e-07	0.000125778	155.642	256.809	132.296	1.58268e-05	0.00406749	50.5837	210.117	7.7821	2.85528e-07	7.33806e-05	159.533	210.117	155.642	4.40423e-08	1.13189e-05	182.879	260.7	112.84	5.22689e-05	0.0134331	182.879
61-65	159.2	72.1	32.61	35.47	28.45	46.5	126.9	260.6	294.8	274.7	89.08	23.52	71.75	28.04	80.79	19.75	62.7	12.21	92.5	76	82.8	92.5	0	11.6732	221.79	7.7821	1.81739e-07	4.6707e-05	155.642	256.809	128.405	3.95963e-05	0.0101763	11.6732	210.117	7.7821	1.79544e-07	4.61428e-05	147.86	249.027	147.86	2.71319e-09	6.97289e-07	186.77	237.354	194.553	0.00014914	0.038329	163.424
18-20	161	74.65	33.03	37.62	28.8	45.2	154.1	283.1	343.3	362.7	162.18	22.01	129.78	25.02	162.94	18.24	101.14	13.72	164	132.9	164.5	164.5	-5	7.7821	171.206	7.7821	1.56118e-07	4.01224e-05	182.879	256.809	132.296	7.01912e-05	0.0180391	7.7821	210.117	7.7821	1.68305e-07	4.32543e-05	147.86	241.245	147.86	2.9908e-08	7.68636e-06	182.879	237.354	190.661	0.000312623	0.0803441	155.642
61-65	165	78.5	36.4	36.5	28.83	48.3	15.6	91.5	205.3	230.6	120.73	22.01	83.81	34.07	105.66	26.53	56.68	10.71	128.7	93.6	118.8	128.7	0	7.7821	206.226	7.7821	1.59644e-07	4.10286e-05	155.642	237.354	140.078	8.03535e-05	0.0206508	7.7821	175.097	7.7821	1.5686e-07	4.03131e-05	159.533	252.918	89.4942	2.84485e-07	7.31127e-05	186.77	256.809	182.879	0.000149141	0.0383293	190.661
61-65	167	80.8	31.9	42.3	28.97	41.5	15.1	100	225.8	319.7	173.49	34.82	137.31	35.57	181.78	29.55	92.1	11.46	179.5	144.6	184.8	184.8	-5	7.7821	186.77	7.7821	1.59262e-07	4.09304e-05	128.405	190.661	108.949	0.000303494	0.077998	7.7821	171.206	7.7821	1.60899e-07	4.1351e-05	186.77	272.374	178.988	1.7964e-08	4.61675e-06	159.533	249.027	128.405	6.12967e-05	0.0157532	171.206
76-80	162	79.6	39.9	36.7	30.33	50.7	122.3	229.7	255.4	247.2	80.04	24.27	61.95	19.75	72.5	22.01	40.1	0.91	85.4	69.9	77.8	85.4	0	7.7821	167.315	7.7821	1.59502e-07	4.09919e-05	171.206	249.027	175.097	1.73949e-05	0.00447048	7.7821	198.444	7.7821	1.7157e-07	4.40934e-05	151.751	249.027	147.86	1.41098e-08	3.62622e-06	155.642	214.008	147.86	8.84902e-05	0.022742	147.86
56-60	164	81.9	37.6	38.9	30.45	47.8	34.9	112	197	261.4	156.15	25.02	98.12	23.52	171.23	22.76	77.02	9.95	159.6	99.9	174.4	174.4	-5	7.7821	178.988	7.7821	1.58252e-07	4.06706e-05	151.751	237.354	151.751	4.77432e-05	0.01227	7.7821	190.661	7.7821	1.59606e-07	4.10187e-05	175.097	322.957	147.86	1.21783e-09	3.12983e-07	210.117	252.918	217.899	3.30911e-05	0.00850441	186.77
66-70	153	72.2	29.2	38	30.84	41.9	10.5	37.7	80.3	129.5	121.49	41.6	101.89	41.6	124.5	29.55	74.76	12.21	123.8	104.3	125.7	125.7	-5	7.7821	159.533	7.7821	1.53407e-07	3.94255e-05	159.533	252.918	159.533	3.28319e-05	0.00843781	7.7821	163.424	7.7821	1.5413e-07	3.96115e-05	206.226	330.739	147.86	8.93291e-10	2.29576e-07	155.642	245.136	120.623	4.11108e-05	0.0105655	206.226
51-55	167	88	32.3	50.3	31.55	37.9	73.6	95.2	95.1	126.3	147.86	26.53	114.7	27.28	156.91	18.99	74.01	4.68	149.9	117.3	158.8	158.8	-5	7.7821	167.315	7.7821	1.55752e-07	4.00284e-05	171.206	245.136	151.751	5.84599e-05	0.0150242	7.7821	167.315	7.7821	1.55998e-07	4.00915e-05	143.969	241.245	7.7821	2.77724e-09	7.13751e-07	198.444	260.7	151.751	5.12215e-05	0.0131639	147.86
66-70	164	85.5	38.2	42.1	31.79	46.2	51.8	77.2	89.5	94.3	65.72	29.55	52.91	27.28	59.69	19.75	37.84	12.21	67.3	55.5	60.7	67.3	0	7.7821	186.77	7.7821	1.71459e-07	4.40649e-05	190.661	280.156	159.533	1.2482e-05	0.00320786	7.7821	202.335	7.7821	1.73282e-07	4.45335e-05	128.405	229.572	108.949	3.03362e-06	0.000779641	155.642	237.354	120.623	0.000126165	0.0324243	194.553
18-20	157.3	79	36.39	38.17	31.93	47.3	197.3	368	413.8	379.1	141.83	31.81	122.24	34.07	146.36	25.78	104.91	16.73	147.5	127.3	150.5	150.5	-5	7.7821	155.642	7.7821	1.54036e-07	3.95873e-05	155.642	284.047	112.84	9.76736e-05	0.0251021	7.7821	155.642	7.7821	1.54598e-07	3.97316e-05	147.86	249.027	147.86	2.86327e-09	7.35861e-07	198.444	245.136	202.335	0.000408465	0.104975	147.86
21-25	162	86.2	37.22	44.58	32.85	44.2	95.2	186	261.6	263	116.21	31.81	104.91	28.79	111.69	18.99	86.82	14.47	120.7	108.1	118.4	120.7	0	147.86	249.027	147.86	1.78756e-06	0.000459404	194.553	252.918	147.86	4.77685e-05	0.0122765	147.86	245.136	147.86	2.95153e-06	0.000758544	198.444	264.591	147.86	6.2905e-09	1.61666e-06	167.315	221.79	167.315	0.000369867	0.0950557	190.661
56-60	159.5	87.3	41.1	41.9	34.32	48.3	98.5	118.2	186.1	294.8	130.53	30.3	113.95	34.07	152.39	26.53	65.72	13.72	135.3	119.5	156.7	156.7	-5	7.7821	167.315	7.7821	1.58637e-07	4.07697e-05	155.642	225.681	159.533	0.000323367	0.0831054	7.7821	206.226	7.7821	1.63404e-07	4.19947e-05	198.444	319.066	147.86	1.85773e-09	4.77438e-07	206.226	268.482	206.226	0.00017035	0.0437801	190.661
21-25	174.4	114.2	47.58	59.37	37.55	43.2	92.4	311.7	478.8	510	165.2	30.3	136.56	35.57	162.94	25.78	123.75	18.24	166.8	139.3	164.4	166.8	0	7.7821	155.642	7.7821	1.56445e-07	4.02062e-05	155.642	233.463	143.969	8.95645e-05	0.0230181	7.7821	194.553	7.7821	1.6168e-07	4.15519e-05	147.86	354.086	7.7821	1.03657e-09	2.66398e-07	194.553	249.027	190.661	0.000225302	0.0579026	147.86
71-75	160	96.3	42.35	48.76	37.62	45.5	130.6	321	398	394.5	108.68	18.99	96.62	25.78	100.39	15.98	70.99	14.47	110.5	100.1	102.4	110.5	0	7.7821	175.097	7.7821	1.59264e-07	4.09307e-05	132.296	237.354	101.167	9.89861e-06	0.00254394	7.7821	171.206	7.7821	1.59885e-07	4.10906e-05	178.988	249.027	151.751	1.59843e-08	4.10796e-06	171.206	245.136	151.751	5.82967e-05	0.0149822	151.751
31-35	176	117.2	49.01	63.19	37.84	42.4	234.6	417.4	506.1	494.7	214.18	26.53	191.57	34.82	197.6	18.24	136.56	24.27	217.7	197.2	200.1	217.7	0	7.7821	198.444	7.7821	1.66947e-07	4.29053e-05	182.879	268.482	167.315	4.20148e-05	0.0107978	7.7821	194.553	7.7821	1.66992e-07	4.29168e-05	101.167	225.681	101.167	1.74363e-07	4.48112e-05	206.226	272.374	217.899	0.000197818	0.0508392	101.167
46-50	161	98.8	47.52	47.59	38.12	48.7	106.2	273.4	380.2	395.1	198.36	28.04	160.68	31.81	211.17	25.78	97.37	14.47	203.8	165	216.6	216.6	-5	7.7821	178.988	7.7821	1.58668e-07	4.07778e-05	147.86	210.117	147.86	0.000129734	0.0333417	7.7821	159.533	7.7821	1.57391e-07	4.04494e-05	147.86	245.136	147.86	8.37079e-09	2.15129e-06	194.553	268.482	163.424	0.000139196	0.0357733	147.86
26-30	166.5	107.6	45.59	56.4	38.81	43.5	77.7	131.8	196.2	233.8	178.01	23.52	111.69	28.04	177.26	18.24	129.02	15.23	181.3	115.7	179.3	181.3	0	7.7821	241.245	7.7821	1.7326e-07	4.45279e-05	159.533	237.354	147.86	1.84202e-05	0.00473399	7.7821	210.117	7.7821	1.72607e-07	4.43599e-05	151.751	249.027	147.86	2.10139e-09	5.40058e-07	178.988	260.7	108.949	0.000105241	0.027047	151.751
51-55	164	132.1	70.5	55.5	49.12	54.8	117.3	273	290.7	288.1	156.91	23.52	122.24	31.81	150.12	25.02	71.75	9.95	162.9	133.7	156.5	162.9	0	7.7821	175.097	7.7821	1.61627e-07	4.15381e-05	206.226	268.482	163.424	1.57263e-05	0.00404167	7.7821	214.008	7.7821	1.69807e-07	4.36405e-05	151.751	319.066	147.86	2.25136e-09	5.78599e-07	186.77	249.027	151.751	1.30289e-05	0.00334842	178.988
[truncated: 24 more columns]
